# Supplementary material for: Bone microarchitectural parameters can detect oxytocin induced changes prior to bone density on mitigating bone deterioration in rabbit osteoporosis model using micro-CT
Source: BMC Musculoskelet Disord. 2019 Nov 23;20:560. doi: 10.1186/s12891-019-2861-0 (PMC6875040; doi:10.1186/s12891-019-2861-0)
Supplement: Supplementary file 1 — Additional file 1. Micro-CT raw data. [file 12891_2019_2861_MOESM1_ESM.xlsx]

## Sheet: Sheet1
Number	BMD (mg/cc)	SMI	Calib. Tb.Th. 3D (μm)	Calib. Tb.N. 3D (mm-1)	Calib. Tb.Sp. 3D (μm)	BV/TV (%)
OVX-4W-1	105.96	0.9246	162.228	2.35	230.533	36.34
O-4W-2	77.8643	1.2786	142.591	2.29	228.106	42.29
O-4W-3	71.7976	1.2537	172.887	2.46	246.721	38.51
O-4W-4	84.2646	0.6885	167.033	2.41	225.532	40.45
O-4W-5	87.3866	0.9575	152.995	2.47	239.004	41.95
OVX-8W-0	56.6178	1.2788	125.631	2.43	273.422	37.2
O-8W-1	36.8206	1.5203	157.447	2.71	253.953	37.63
O-8W-2	64.0433	1.1585	159.203	2.26	243.12	41.53
O-8W-3	55.1983	1.5436	137.44	2.18	248.842	35.21
O-8W-4	64.2449	1.276	165.812	2.49	256.093	34.72
OVX-10W-1	43.3295	1.3853	122.048	2.3	261.238	25.73
O-10W-2	41.2014	1.5217	142.517	2.61	220.574	31.34
O-10W-3	30.4752	1.0232	138.9	2.48	279.342	29.56
O-10W-4	37.2556	1.2382	127.442	2.26	283.551	26.73
O-10W-5	45.2391	1.4538	163.404	2.52	252.083	27.44
OVX-12W-5	23.8413	1.2075	135.834	2.53	319.32	23.05
OVX-12W-6	31.9158	1.6398	109.447	2.18	304.261	20.4
OVX-12W-7	36.752	1.7344	153.042	2.26	284.094	27.41
OVX-12W-8	27.825	1.2511	139.843	2.46	335.106	24.55
OVX-12W-9	34.4409	1.6247	146.631	2.24	322.984	22.52
N/O/O-0W-3	105.367	0.7248	173.425	2.73	209.417	42.63
N/O/O-0W-4	97.2006	0.6577	152.421	2.31	195.55	41.03
N/O/O-0W-5	91.5867	0.9274	184.232	2.84	204.226	45.8
N/O/O-0W-6	97.7624	0.5814	188.236	2.55	208.517	43.79
N/O/O-0W-7	94.4321	0.6231	163.004	2.61	214.667	44.84
OXY-12W-1	55.8291	0.6688	142.755	2.37	271.204	32.19
OXY-12W-2	52.1107	0.9075	138.311	2.05	246.622	34.63
OXY-12W-3	45.6135	0.8583	157.153	2.76	258.41	35.29
OXY-12W-4	43.1831	0.5923	163.26	2.51	228.495	32.78
OXY-12W-5	53.2353	1.0921	157.532	2.28	266.883	30.5
OXY-4W-1	99.8511	0.6728	192.34	2.43	207.633	38.45
OXY-4W-2	111.502	0.9313	184.199	2.99	207.085	32.91
OXY-4W-3	88.6673	1.1222	158.382	2.53	197.442	46.66
OXY-4W-4	89.8295	0.5763	180.077	3.1	206.497	37.3
OXY-4W-5	104.956	0.9486	175.572	2.69	201.852	40.54
OXY-8W-1	66.2321	0.988	183.232	2.52	205.337	38.45
OXY-8W-2	82.1802	0.4224	171.049	2.88	217.295	41.2
OXY-8W-3	64.8433	0.6476	173.34	2.53	214.829	35.88
OXY-8W-4	78.5455	0.8025	138.464	2.94	206.073	37.29
OXY-8W-5	65.3246	0.9231	166.048	2.63	211.619	35.94
OXY-10W-1	54.3248	0.7532	153.748	2.61	230.559	35.62
OXY-10W-2	59.2941	0.9276	138.446	2.79	215.36	38.12
OXY-10W-3	61.5926	0.5896	194.463	2.51	227.491	32.68
OXY-10W-4	41.4399	1.0455	174.458	2.04	235.438	34.37
OXY-10W-5	52.4344	0.8342	171.22	2.66	219.304	37.36
Vehicle-4W-1	83.9045	0.5283	128.606	2.51	205.448	40.67
Vehicle-4W-2	99.7015	0.4489	163.234	2.4	203.812	38.22
Vehicle-4W-3	93.9824	0.7837	172.255	2.73	194.409	42.29
Vehicle-4W-4	103.434	0.593	169.332	2.39	217.474	35.71
Vehicle-4W-5	79.5181	0.4236	133.219	2.82	203.458	38.48
vehicle-8W-1	87.9174	0.6452	158.331	2.45	207.459	39.24
vehicle-8W-2	65.2772	0.8879	150.92	2.72	201.18	37.47
vehicle-8W-3	88.817	0.3964	162.445	2.93	221.337	34.83
vehicle-8W-4	92.0396	0.4572	120.424	2.38	193.407	41.4
vehicle-8W-5	83.9416	0.7955	173.338	2.46	204.383	35.61
vehicle-10W-1	62.0428	0.1343	142.323	2.79	209.366	34.77
vehicle-10W-2	62.4814	1.8842	137.453	2.74	201.249	37.2
vehicle-10W-3	53.2414	0.8984	180.475	2.51	203.772	32.64
vehicle-10W-4	75.613	1.0348	102.44	2.06	210.427	35.73
vehicle-10W-5	66.0204	0.7359	143.889	2.66	205.744	34.69
vehicle-12W-1	66.4698	1.0243	172.235	2.72	228.036	37.62
vehicle-12W-2	50.9225	0.8478	188.201	2.48	206.436	37.99
vehicle-12W-3	53.0628	0.2867	147.73	2.55	215.233	34.27
vehicle-12W-4	42.3597	0.7763	163.229	2.77	204.228	35.48
vehicle-12W-5	64.6002	0.562	168.335	2.61	219.404	36.23
